# Supplementary material for: Unraveling the Neuropharmacological Properties of Lippia alba: A Scientometric Approach
Source: Pharmaceuticals (Basel). 2025 Mar 16;18(3):420. doi: 10.3390/ph18030420 (PMC11945933; doi:10.3390/ph18030420)
Supplement: Supplementary file 1 [file pharmaceuticals-18-00420-s001.zip]

Archive with 1 entries (1 files):
- pharmaceuticals-3424184-supplementary.pdf
